# Supplementary material for: 3D Approaches in Complex CHD: Where Are We? Funny Printing and Beautiful Images, or a Useful Tool?
Source: J Cardiovasc Dev Dis. 2022 Aug 15;9(8):269. doi: 10.3390/jcdd9080269 (PMC9410138; doi:10.3390/jcdd9080269)
Supplement: Supplementary file 1 [file jcdd-09-00269-s001.zip]

Archive with 6 entries (6 files):
- Video S1.avi
- Video S2a.avi
- Video S2b.avi
- Video S3a.avi
- Video S3b.avi
- Video S4.avi
